# Supplementary material for: Construction of Gossypium barbadense Mutant Library Provides Genetic Resources for Cotton Germplasm Improvement
Source: Int J Mol Sci. 2020 Sep 5;21(18):6505. doi: 10.3390/ijms21186505 (PMC7554686; doi:10.3390/ijms21186505)
Supplement: Supplementary file 1 [file ijms-21-06505-s001.zip › Table S1.xlsx]

## Sheet: Sheet1
Supplementary Table S1. List of most obvious stable mutants and number of mutant lines
Phenotypic traits	Number of mutant lines
Plant architecture
Spreading fruit branches	20
Compact fruit branches	43
Longer fruit branches	17
Short fruit branches	45
Number of sympodial branches	63
Number of monopodial brnaches	11
Leaf
Yellow leaf	4
Yeallow-green leaf	24
Anthocyanin pigmented leaves	17
Flower
Flower malformation/Fertility/petal color, anther color	18
Cotton boll
Number of cotton boll	128
Size and shape of boll	76
Fiber
Length of cotton fiber	22
